# Supplementary material for: Short-term bioelectric stimulation of collective cell migration in tissues reprograms long-term supracellular dynamics
Source: PNAS Nexus. 2022 Mar 2;1(1):pgac002. doi: 10.1093/pnasnexus/pgac002 (PMC8962779; doi:10.1093/pnasnexus/pgac002)
Supplement: pgac002_Supplemental_Files [file pgac002_supplemental_files.zip]

Archive with 12 entries (12 files):
- PNASNEXUS-PNASNEXUS-2021-00044-T-s01.avi
- PNASNEXUS-PNASNEXUS-2021-00044-T-s02.avi
- PNASNEXUS-PNASNEXUS-2021-00044-T-s03.avi
- PNASNEXUS-PNASNEXUS-2021-00044-T-s04.avi
- PNASNEXUS-PNASNEXUS-2021-00044-T-s05.avi
- PNASNEXUS-PNASNEXUS-2021-00044-T-s06.pdf
- PNASNEXUS-PNASNEXUS-2021-00044-T-s07.avi
- PNASNEXUS-PNASNEXUS-2021-00044-T-s08.avi
- PNASNEXUS-PNASNEXUS-2021-00044-T-s09.avi
- PNASNEXUS-PNASNEXUS-2021-00044-T-s10.avi
- PNASNEXUS-PNASNEXUS-2021-00044-T-s11.avi
- PNASNEXUS-PNASNEXUS-2021-00044-T-s12.avi
